# Supplementary material for: Photocatalytic Degradation of Ethiofencarb by a Visible Light-Driven SnIn4S8 Photocatalyst
Source: Nanomaterials (Basel). 2021 May 18;11(5):1325. doi: 10.3390/nano11051325 (PMC8157292; doi:10.3390/nano11051325)
Supplement: Supplementary file 1 [file nanomaterials-11-01325-s001.zip]

Archive with 1 entries (1 files):
- nanomaterials-1135097-supplementary.pdf
